# Supplementary material for: 12-HHT is associated with epithelial barrier enhancement and reduced inflammatory responses in colon organoids of normoganglionosis in Hirschsprung’s disease
Source: PLoS One. 2026 Jul 16;21(7):e0344140. doi: 10.1371/journal.pone.0344140 (PMC13374890; doi:10.1371/journal.pone.0344140)
Supplement: S2 Data — Numerical values used for statistical analyses and graph generation. (XLSX) [file pone.0344140.s002.xlsx]

## Sheet: Fig. 2B
	ARM	Area		HD-N	Area
	1	5.86		1	8.24
	2	2.92		2	3.84
	3	6.56		3	4.88
	4	9.25		4	2.78
	5	4.16		5	3.49
	6	5.04		6	7.07
	7	3.32		7	9.28
	8	5.21		8	4.54
	9	4.44		9	5.52
	10	4.1		10	12.37
	11	6.69		11	2.6
	12	9.98		12	3.53
	13	1.27		13	3.21
	14	5.5		14	5.11
	15	4.47		15	3.55
	16	3.86		16	7.46
	17	3.34		17	4.08
	18	5.89		18	5.22
	19	2.81		19	4.38
	20	3.59		20	4.18
	21	4.68		21	6.4
	22	5.62		22	4.78
	23	5.84		23	2.27
	24	1.97		24	7.92
	25	1.25		25	2.65
	26	1.64		26	2.12
	27	4.49		27	5.96
	28	2.28		28	4.52
	29	7.93		29	1.28
	30	7.55		30	4.94
	31	12.48		31	2.42
	32	7.51		32	4.29
	33	6.92		33	2.81
	34	2.79		34	8.52
	35	3.96		35	5.28
	36	3.89		36	7.8
	37	1.31		37	5.52
	38	2.06		38	4.83
	39	3.92		39	3.12
	40	1.19		40	7.89
	41	3.2		41	8.36
	42	7.83		42	4.16
	43	5.97		43	7.38
	44	3.28		44	6.47
	45	2.21		45	3.25
	46	10.41		46	4.95
	47	5.39		47	5.12
	48	4.29		48	5.32
	49	4.19		49	1.28
	50	6.33		50	5.38
	51	2.65		51	6.69
	52	4.75		52	2.64
	53	5.58		53	4.04
	54	2.19		54	2.01
	55	9.01		55	2.7
	56	5.82		56	9.82
	57	3.3		57	2.05
	58	8.37		58	4.29
	59	5.16		59	5.67
	60	3.86		60	6.1
	61	2.11		61	4.38
	62	4.38		62	9.98
	63	5.72		63	5.83
	64	2.18		64	2.54
	65	6.13		65	6.33
	66	4.58		66	6.92
	67	5.1		67	4.56
	68	8.29		68	7.33
	69	6.99		69	1.41
	70	1.24		70	1.02
	71	4.92		71	2.37
	72	2.17		72	4.41
	73	1.64		73	2.56
	74	1.39		74	1.73
	75	7.49		75	1.89
	76	4.27		76	2.77
	77	4.39		77	5.29
	78	5.41		78	2.76
	79	1.78		79	4.86
	80	3.64		80	6.26
	81	4.86		81	7.31
	82	1.11		82	2.91
	83	2.14		83	4.86
	84	1.74		84	0.89
	85	3.86		85	5.82
	86	5.24		86	5.4
	87	3.91		87	2.46
	88	1.03		88	3.88
	89	0.95		89	3.18
	90	0.92		90	6.28
	91	1.84		91	4.39
	92	4.39		92	7.62
	93	2.41		93	4.46
	94	3.36		94	3.58
	95	4.29		95	1.13
	96	4.92		96	1.68
	97	2.43		97	1.69
	98	1.46		98	1.43
	99	1.47		99	6.49
	100	1.53		100	3.65
	101	1.69		101	11.2
	102	5.41
	103	2.33
	104	11.64
	105	3.29
	106	2.43
	107	2.26
	108	1.82
	109	1
	110	1.25
	111	4.33
	112	2.56
	113	1.37
	114	3.72
	115	2.39
	116	2.25
mean		4.12716			4.69149
SD		2.4144			2.35125
number (per 5 images)		116			101
ratio mean		1			1.13674
ratio SD		0.585004			0.569702
							mean	SD
ARM	29	21	27	21	19	117	23.4	4.3359
HD-N	17	25	29	11	19	101	20.2	7.01427
							ratio mean	ratio SD
							1	0.185295
							0.863248	0.299755

## Sheet: Fig. 2C
	GAPDH	TJP1	TJP2	F11R	ΔCt	ΔCt	ΔCt	ΔΔCt	ΔΔCt	ΔΔCt	2^-ΔΔCt	2^-ΔΔCt	2^-ΔΔCt	TJP1	TJP2	F11R	SD	SD	SD
ARM	19.2425	24.7297	24.007	24.5366	5.48718	4.76447	5.29402	0	0	0	1	1	1	1	1	1	0	0	0
ARM	19.1525	25.306	24.1126	24.8299	6.15358	4.96008	5.67741	0	0	0	1	1	1
ARM	19.0407	24.845	26.0568	25.0099	5.80427	7.01615	5.96919	0	0	0	1	1	1
HD-N	20.4577	25.4749	25.1063	26.4823	5.01719	4.64863	6.0246	-0.469988	-0.115843	0.730587	1.3851	1.08361	0.602659	1.20694	0.908702	0.59627	0.154529	0.175807	0.128539
HD-N	20.467	26.4488	25.5623	26.6153	5.98181	5.09537	6.14835	-0.17177	0.135286	0.47094	1.12644	0.910489	0.721495
HD-N	20.2445	25.8992	27.7107	27.3195	5.65465	7.46622	7.07496	-0.149622	0.450069	1.10577	1.10928	0.732008	0.464656
	GAPDH	JAM2	CLDN1	CLDN3	CLDN4	ΔCt	ΔCt	ΔCt	ΔCt	ΔΔCt	ΔΔCt	ΔΔCt	ΔΔCt	2^-ΔΔCt	2^-ΔΔCt	2^-ΔΔCt	2^-ΔΔCt	JAM2	CLDN1	CLDN3	CLDN4	SD	SD	SD	SD
ARM	19.2425	35.1065	26.0499	21.6976	26.05	15.864	6.80738	2.45504	6.80742	0	0	0	0	1	1	1	1	1	1	1	1	0	0	0	0
ARM	19.1525	36.1498	26.5791	22.615	26.9812	16.9973	7.4266	3.46258	7.82874	0	0	0	0	1	1	1	1
ARM	19.0407	35.6282	26.0095	23.6125	25.9802	16.5875	6.96878	4.57181	6.93946	0	0	0	0	1	1	1	1
HD-N	20.4577	36.8552	28.3676	23.886	27.93	16.3975	7.90987	3.42832	7.47224	0.53348	1.10249	0.97328	0.664816	0.690886	0.465712	0.509347	0.630769	0.648458	0.462886	0.594696	0.598679	0.139733	0.0226815	0.196018	0.0533191
HD-N	20.467	37.8563	28.9404	24.2178	28.9666	17.3894	8.47345	3.75079	8.49958	0.392025	1.04685	0.288208	0.670847	0.762059	0.484022	0.818919	0.628138
HD-N	20.2445	37.854	28.4012	25.9498	28.0806	17.6095	8.15673	5.70527	7.83612	1.02201	1.18796	1.13346	0.896656	0.492429	0.438924	0.455822	0.53713
	GAPDH	LTB4R2	ΔCt	ΔΔCt	2^-ΔΔCt	LTB4R2	SD
ARM	17.0287	25.1276	8.09896	0	1	1	0
ARM	17.1345	24.917	7.78255	0	1
ARM	17.2132	25.2075	7.99432	0	1
HD-N	18.793	28.0766	9.28362	1.18467	0.439926	0.479412	0.0961512
HD-N	19.1903	28.2617	9.07135	1.2888	0.40929
HD-N	19.3545	28.1124	8.75793	0.763611	0.58902

## Sheet: Fig. 2E
		CLDN4	GAPDH	CLDN4/GAPDH	mean	ratio	SD
ARM	ARM1	221877	201208	1.10272	0.88981	1	0.265721
	ARM2	164472	238657	0.689156
	ARM3	186592	164423	1.13483
	ARM4	140737	222499	0.632529
HD-N	HD-N1	131866	191891	0.687192	0.514489	0.578202	0.137628
	HD-N2	93682	241564	0.387814
	HD-N3	115312	205253	0.561804
	HD-N4	107194	254529	0.421147

## Sheet: Fig. 2F
	GAPDH	KLF4	TFF3	MUC2	ΔCt	ΔCt	ΔCt	ΔΔCt	ΔΔCt	ΔΔCt	2^-ΔΔCt	2^-ΔΔCt	2^-ΔΔCt	KLF4	TFF3	MUC2	SD	SD	SD
ARM1	18.5364	21.1844	19.6007	22.0851	2.64805	1.06438	3.54873	0	0	0	1	1	1	1	1	1	0	0	0
ARM1	18.4585	21.0064	19.5425	22.8872	2.54789	1.084	4.42868	0	0	0	1	1	1
ARM1	18.7607	21.1296	19.5133	22.0821	2.36893	0.752577	3.3214	0	0	0	1	1	1
HD-N1	20.3965	24.3153	26.5006	23.4033	3.91879	6.10402	3.00672	1.27074	5.03963	-0.542002	0.414446	0.0304032	1.45599	0.434363	0.0311115	1.6724	0.0173568	0.00252791	0.215661
HD-N1	20.58	24.2919	26.7711	24.2655	3.71193	6.19114	3.68548	1.16404	5.10714	-0.743206	0.446262	0.0290133	1.67389
HD-N1	20.8767	24.4223	26.5111	23.2818	3.54557	5.63438	2.40507	1.17664	4.8818	-0.916328	0.44238	0.033918	1.88731
ARM2	17.0782	20.5153	20.3373	24.1533	3.43704	3.25912	7.07504	0	0	0	1	1	1	1	1	1	0	0	0
ARM2	17.5002	20.3933	20.4123	24.1999	2.89313	2.9121	6.69964	0	0	0	1	1	1
ARM2	17.683	20.4558	20.4284	24.2943	2.77283	2.74539	6.61129	0	0	0	1	1	1
HD-N2	22.8297	26.9789	27.2727	28.9668	4.14918	4.44301	6.13712	0.712135	1.1839	-0.937912	0.610416	0.440161	1.91575	0.566215	0.393778	1.79308	0.180181	0.0801765	0.165453
HD-N2	22.8906	26.8012	27.3343	29.0715	3.91061	4.44363	6.18084	0.473566	1.18451	-0.894199	0.720182	0.439974	1.85858
HD-N2	22.3334	27.2125	27.3237	28.7259	4.87908	4.99033	6.39255	1.44204	1.73122	-0.682486	0.368047	0.301198	1.6049
	GAPDH	KLF4	TFF3	MUC2	ΔCt	ΔCt	ΔCt	ΔΔCt	ΔΔCt	ΔΔCt	2^-ΔΔCt	2^-ΔΔCt	2^-ΔΔCt	KLF4	TFF3	MUC2	SD	SD	SD
ARM3	21.9373	25.2263	25.8008	24.589	3.28896	3.86346	2.65163	0	0	0	1	1	1	1	1	1	0	0	0
ARM3	21.177	25.272	25.8354	24.3982	4.09501	4.65845	3.22128	0	0	0	1	1	1
ARM3	21.0792	25.2266	25.6172	24.3845	4.14744	4.53803	3.30527	0	0	0	1	1	1
HD-N3	30.0657	33.7327	34.4412	33.9849	3.66694	4.37543	3.91921	0.377981	0.511972	1.26758	0.769514	0.701263	0.415356	1.16762	0.670483	0.468605	0.348456	0.032988	0.211049
HD-N3	30.1469	33.8456	35.459	35.1576	3.69868	5.31212	5.01074	-0.396336	0.653673	1.78946	1.31616	0.63566	0.289279
HD-N3	30.0172	33.6616	35.1233	33.8346	3.6444	5.10608	3.81742	-0.503042	0.568052	0.512148	1.4172	0.674527	0.701178
ARM4	19.3708	24.9289	24.6269	29.2203	5.55813	5.25614	9.84946	0	0	0	1	1	1	1	1	1	0	0	0
ARM4	19.6124	25.0745	24.7417	29.5165	5.4622	5.12933	9.90411	0	0	0	1	1	1
ARM4	19.6222	24.8713	24.7933	29.6264	5.24919	5.17111	10.0042	0	0	0	1	1	1
HD-N4	21.6725	28.0924	26.8367	29.8591	6.41992	5.16422	8.18662	0.86179	-0.0919151	-1.66283	0.55027	1.06578	3.16638	0.576424	1.20225	3.18016	0.022662	0.139976	0.424017
HD-N4	21.7974	28.1197	26.7959	29.7945	6.32234	4.99854	7.9971	0.764214	-0.257597	-1.85236	0.588774	1.19549	3.61089
HD-N4	21.9096	28.2284	26.7376	30.2928	6.31878	4.828	8.38312	0.760656	-0.428133	-1.46634	0.590228	1.34549	2.76319
													combined data for graph
												mean	ARM	1	1	1
													HD-N	0.686156	0.574407	1.77856
												SD	ARM	0	0	0
													HD-N	0.142164	0.0639172	0.254045

## Sheet: Fig. 3A
	GAPDH	TJP1	TJP2	JAM1	ΔCt	ΔCt	ΔCt	ΔΔCt	ΔΔCt	ΔΔCt	2^-ΔΔCt	2^-ΔΔCt	2^-ΔΔCt	TJP1	TJP2	JAM1	SD	SD	SD
PBS	20.9493	25.5407	25.6719	26.4369	4.5914	4.7226	5.4876	0	0	0	1	1	1	1	1	1	0	0	0
PBS	22.0644	25.1738	25.8524	25.6532	3.10941	3.788	3.58882	0	0	0	1	1	1
PBS	23.5184	27.1134	28.6977	26.3029	3.59497	5.17931	2.78453	0	0	0	1	1	1
12-HHT 0.4μM	23.0852	26.6004	27.4495	28.1712	3.51517	4.36434	5.08595	-1.07623	-0.358265	-0.401653	2.10852	1.28188	1.32102	1.46167	1.3356	1.13383	0.580453	0.0494794	0.341872
12-HHT 0.4μM	20.126	23.2554	23.4857	23.2912	3.12944	3.35974	3.16526	0.020031	-0.428259	-0.423563	0.986212	1.34561	1.34124
12-HHT 0.4μM	19.7113	22.9386	24.4267	22.9317	3.22729	4.71536	3.22041	-0.367685	-0.463949	0.435871	1.29028	1.37931	0.739247
12-HHT 2μM	22.0612	25.5338	26.4834	26.5924	3.4725	4.42218	4.53118	-1.1189	-0.300428	-0.956427	2.17181	1.23151	1.9405	1.69978	1.40209	2.16279	0.441447	0.148775	0.227383
12-HHT 2μM	21.1338	23.538	24.3321	23.4627	2.40417	3.19824	2.32883	-0.705236	-0.589758	-1.25999	1.63041	1.50499	2.39494
12-HHT 2μM	20.7724	23.9921	25.3962	22.4507	3.21965	4.62371	1.67823	-0.375325	-0.555595	-1.1063	1.29713	1.46978	2.15293
12-HHT 10μM	20.6029	24.561	24.471	25.1104	3.9581	3.86809	4.50748	-0.633307	-0.854513	-0.980124	1.55112	1.80815	1.97263	1.59518	1.86705	1.95882	0.416496	0.0688807	0.627771
12-HHT 10μM	20.8152	23.6586	23.6451	23.0369	2.8434	2.82987	2.22169	-0.266003	-0.958128	-1.36713	1.20247	1.94279	2.57957
12-HHT 10μM	21.2344	23.8065	25.526	23.6138	2.5721	4.29162	2.37935	-1.02287	-0.88769	-0.405182	2.03196	1.85021	1.32426
	GAPDH	JAM2	CLDN1	CLDN3	CLDN4	ΔCt	ΔCt	ΔCt	ΔCt	ΔΔCt	ΔΔCt	ΔΔCt	ΔΔCt	2^-ΔΔCt	2^-ΔΔCt	2^-ΔΔCt	2^-ΔΔCt	JAM2	CLDN1	CLDN3	CLDN4	SD	SD	SD	SD
PBS	20.9493	38.3161	26.1186	25.3285	26.5895	17.3668	5.16932	4.37922	5.64014	0	0	0	0	1	1	1	1	1	1	1	1	0	0	0	0
PBS	22.0644	38.3161	26.0082	23.8645	26.4303	16.2517	3.94386	1.80013	4.36599	0	0	0	0	1	1	1	1
PBS	23.5184	38.3161	26.9022	23.2993	26.4163	14.7977	3.3838	-0.219114	2.89792	0	0	0	0	1	1	1	1
12-HHT 0.4μM	23.0852	39.9441	27.6088	27.0413	27.6107	16.8589	4.52363	3.95614	4.52547	-0.507838	-0.645691	-0.423079	-1.11467	1.42192	1.56449	1.34079	2.16545	1.41725	1.29543	1.21487	1.727	0.0644786	0.332509	0.22942	0.391191
12-HHT 0.4μM	20.126	35.9441	23.5863	22	23.9925	15.8182	3.46039	1.87404	3.86653	-0.433556	-0.483471	0.073904	-0.499462	1.35056	1.3981	0.950064	1.41369
12-HHT 0.4μM	19.7113	33.9441	23.2096	19.0552	21.9295	14.2328	3.49832	-0.656086	2.21816	-0.564877	0.114517	-0.436972	-0.679752	1.47926	0.923691	1.35376	1.60186
12-HHT 2μM	22.0612	38.6732	26.9491	25.3568	25.837	16.612	4.8878	3.29551	3.77571	-0.754814	-0.281517	-1.08371	-1.86443	1.68741	1.21547	2.11948	3.64123	1.6128	1.38344	2.64575	3.35101	0.0902374	0.202384	0.464913	0.412911
12-HHT 2μM	21.1338	36.6732	24.3923	21.4398	23.6787	15.5394	3.25847	0.305931	2.5449	-0.712355	-0.68539	-1.4942	-1.82109	1.63848	1.60814	2.81709	3.53349
12-HHT 2μM	20.7724	34.9732	23.7484	18.968	22.1451	14.2008	2.97593	-1.8044	1.3727	-0.59694	-0.407866	-1.58529	-1.52521	1.51251	1.32672	3.00068	2.87829
12-HHT 10μM	20.6029	36.9735	25.6368	23.1033	24.6889	16.3706	5.0339	2.50038	4.08601	-0.996134	-0.135422	-1.87884	-1.55413	1.99465	1.09841	3.6778	2.93656	1.71761	1.10566	2.81981	2.89955	0.249993	0.0589804	0.743771	0.24371
12-HHT 10μM	20.8152	36.4735	24.5351	21.3779	23.5385	15.6583	3.7199	0.562622	2.72322	-0.593443	-0.223953	-1.23751	-1.64277	1.50884	1.16793	2.35792	3.12265
12-HHT 10μM	21.2344	35.3102	24.547	19.7381	22.7321	14.0758	3.31253	-1.49633	1.49767	-0.721895	-0.0712662	-1.27722	-1.40024	1.64935	1.05064	2.42371	2.63946

## Sheet: Fig. 3B
	GAPDH	TJP1	TJP2	JAM1	ΔCt	ΔCt	ΔCt	ΔΔCt	ΔΔCt	ΔΔCt	2^-ΔΔCt	2^-ΔΔCt	2^-ΔΔCt	TJP1	TJP2	JAM1	SD	SD	SD
PBS	20.4149	25.0516	24.7286	25.516	4.63665	4.31371	5.10102	0	0	0	1	1	1	1	1	1	0	0	0
PBS	20.6337	24.9875	24.7991	25.7375	4.35376	4.16533	5.10382	0	0	0	1	1	1
PBS	20.5712	25.2769	24.7839	25.6422	4.7057	4.2127	5.07099	0	0	0	1	1	1
12-HHT 0.4μM	20.1107	25.1268	23.4449	25.0834	5.01607	3.33421	4.97271	0.379423	-0.979506	-0.128317	0.768745	1.97179	1.09302	0.790523	1.48598	0.771784	0.162393	0.421594	0.316687
12-HHT 0.4μM	19.5969	24.5942	23.4801	25.0919	4.99735	3.88326	5.49504	0.643591	-0.282072	0.391216	0.640118	1.21594	0.762487
12-HHT 0.4μM	19.6947	24.4552	23.5623	25.8864	4.76053	3.86762	6.19176	0.0548325	-0.345083	1.12077	0.962706	1.27022	0.459848
12-HHT 2μM	22.4089	25.3175	24.7323	26.2782	2.90862	2.32343	3.86928	-1.72803	-1.99028	-1.23174	3.31275	3.97314	2.3485	2.38558	2.99257	2.20717	0.823008	0.937021	0.388256
12-HHT 2μM	20.4079	23.9614	23.038	24.1869	3.55349	2.63011	3.77902	-0.800274	-1.53522	-1.32479	1.74143	2.89834	2.50497
12-HHT 2μM	20.9972	24.6308	24.1353	25.2461	3.63355	3.13805	4.24883	-1.07214	-1.07466	-0.822161	2.10255	2.10622	1.76805
12-HHT 10μM	20.1227	23.7607	23.4832	22.9497	3.63801	3.36051	2.827	-0.998642	-0.953197	-2.27402	1.99812	1.93616	4.83669	2.26867	2.56401	3.42652	0.417089	0.562747	1.24983
12-HHT 10μM	20.4719	23.3667	23.0413	23.9969	2.89485	2.56936	3.52501	-1.45891	-1.59597	-1.57881	2.749	3.02298	2.98723
12-HHT 10μM	20.2012	23.865	22.9635	23.9761	3.66384	2.76228	3.77489	-1.04186	-1.45042	-1.2961	2.05888	2.73288	2.45564
	GAPDH	JAM2	CLDN1	CLDN3	CLDN4	ΔCt	ΔCt	ΔCt	ΔCt	ΔΔCt	ΔΔCt	ΔΔCt	ΔΔCt	2^-ΔΔCt	2^-ΔΔCt	2^-ΔΔCt	2^-ΔΔCt	JAM2	CLDN1	CLDN3	CLDN4	SD	SD	SD	SD
PBS	20.4149	35.2578	26.3226	23.957	31.9606	14.8429	5.90769	3.54212	11.5457	0	0	0	0	1	1	1	1	1	1	1	1	0	0	0	0
PBS	20.6337	36.8245	25.7577	23.5103	31.9829	16.1908	5.124	2.87658	11.3492	0	0	0	0	1	1	1	1
PBS	20.5712	36.0412	26.396	24.8264	32.6343	15.47	5.82478	4.25523	12.0631	0	0	0	0	1	1	1	1
12-HHT 0.4μM	20.1107	34.4253	25.468	22.6226	29.1297	14.3146	5.3573	2.51197	9.01903	-0.528318	-0.550385	-1.03015	-2.52666	1.44225	1.46448	2.04223	5.76235	1.48209	1.1536	2.34186	4.5453	0.284818	0.481524	0.6927	1.1531
12-HHT 0.4μM	19.5969	34.952	25.4604	21.5864	28.8071	15.3551	5.86353	1.9895	9.21025	-0.835709	0.739532	-0.887074	-2.13897	1.78473	0.598933	1.84942	4.40446
12-HHT 0.4μM	19.6947	34.8786	25.0367	22.3019	29.9632	15.1839	5.34204	2.60725	10.2685	-0.286045	-0.482733	-1.64798	-1.79456	1.21929	1.39739	3.13394	3.46909
12-HHT 2μM	22.4089	36.7141	26.8692	23.9809	31.4831	14.3052	4.46032	1.57198	9.07422	-0.537668	-1.44737	-1.97014	-2.47147	1.45162	2.72711	3.91805	5.54607	1.35338	1.95132	4.26144	5.90822	0.390527	0.68784	1.37724	1.0263
12-HHT 2μM	20.4079	36.7141	25.0301	21.6576	29.4032	16.3062	4.6222	1.24973	8.9953	0.115425	-0.501802	-1.62685	-2.35391	0.92311	1.41598	3.08838	5.11208
12-HHT 2μM	20.9972	35.7141	26.0473	22.7219	30.2393	14.7169	5.05005	1.72468	9.24209	-0.753094	-0.774729	-2.53054	-2.821	1.6854	1.71087	5.77789	7.0665
12-HHT 10μM	20.1227	34.215	25.1831	22.383	29.8256	14.0923	5.06044	2.26031	9.70288	-0.750586	-0.847246	-1.28181	-1.84281	1.68248	1.79906	2.43144	3.58708	1.93588	1.44733	3.89174	4.83625	0.21956	0.304619	1.2703	1.14537
12-HHT 10μM	20.4719	35.623	25.252	21.1778	29.475	15.1511	4.7801	0.705929	9.00307	-1.03972	-0.343895	-2.17065	-2.34614	2.05582	1.26918	4.50226	5.08463
12-HHT 10μM	20.2012	34.622	25.6769	22.2111	29.719	14.4208	5.4757	2.00988	9.51784	-1.04918	-0.349079	-2.24535	-2.54524	2.06935	1.27375	4.74152	5.83705

## Sheet: FIg. 3D E
		GAPDH	KLF4	TFF3	MUC2	ΔCt	ΔCt	ΔCt	ΔΔCt	ΔΔCt	ΔΔCt	2^-ΔΔCt	2^-ΔΔCt	2^-ΔΔCt	KLF4	TFF3	MUC2	SD	SD	SD
ARM	PBS	19.0118	24.4379	25.0203	28.7238	5.42608	6.00852	9.71203	0	0	0	1	1	1	1	1	1	0	0	0
	PBS	18.5838	24.2654	24.8861	28.606	5.68161	6.30229	10.0222	0	0	0	1	1	1
	PBS	18.7543	24.2804	24.9778	29.2537	5.52608	6.22356	10.4994	0	0	0	1	1	1
	12-HIT 0.4μM	20.6901	25.2444	25.8056	27.4169	4.55435	5.11559	6.7268	-0.871727	-0.892925	-2.98523	1.82985	1.85694	7.91852	2.14414	2.25816	6.93052	0.280478	0.348052	1.55104
	12-HIT 0.4μM	20.7669	25.2043	25.7596	28.4266	4.43733	4.99262	7.65962	-1.24428	-1.30967	-2.36256	2.369	2.47884	5.14284
	12-HIT 0.4μM	20.7848	25.1515	25.7222	28.3337	4.36673	4.93744	7.54889	-1.15935	-1.28612	-2.95051	2.23356	2.43871	7.7302
	12-HIT 2μM	20.9326	25.6436	25.7948	28.7458	4.71095	4.86212	7.81312	-0.71513	-1.1464	-1.89891	1.64163	2.21361	3.72931	1.95824	2.51799	5.01004	0.286725	0.360477	1.2661
	12-HIT 2μM	21.098	25.6419	25.8563	28.7868	4.54385	4.75826	7.68881	-1.13776	-1.54402	-2.33337	2.20039	2.91606	5.03981
	12-HIT 2μM	21.0484	25.5511	25.9944	28.9014	4.50269	4.946	7.853	-1.02339	-1.27756	-2.64639	2.03269	2.42429	6.26099
	12-HIT 10μM	20.1656	25.5224	26.0273	27.5427	5.35683	5.86172	7.37711	-0.0692425	-0.146795	-2.33492	1.04917	1.10711	5.04524	1.94589	2.22441	6.02936	0.776602	0.99562	0.976389
	12-HIT 10μM	21.0443	25.4636	25.9969	28.2596	4.41922	4.9526	7.21527	-1.26239	-1.34968	-2.80691	2.39893	2.54856	6.99783
	12-HIT 10μM	21.4866	25.7559	26.1168	29.3903	4.26932	4.63018	7.90365	-1.25676	-1.59338	-2.59574	2.38958	3.01755	6.045
		GAPDH	KLF4	TFF3	MUC2	ΔCt	ΔCt	ΔCt	ΔΔCt	ΔΔCt	ΔΔCt	2^-ΔΔCt	2^-ΔΔCt	2^-ΔΔCt	KLF4	TFF3	MUC2	SD	SD	SD
HD	PBS	20.1781	24.4128	26.1415	28.5104	4.23475	5.96338	8.33236	0	0	0	1	1	1	1	1	1	0	0	0
	PBS	20.2138	24.512	26.1863	28.5414	4.29818	5.97246	8.32757	0	0	0	1	1	1
	PBS	20.2178	24.4041	25.9933	29.0021	4.18627	5.77549	8.78431	0	0	0	1	1	1
	12-HIT 0.4μM	20.0877	23.6261	25.0233	28.4191	3.53834	4.93553	8.33142	-0.696411	-1.02785	-0.000938416	1.62047	2.03899	1.00065	1.99796	2.141	1.2153	0.391969	0.288257	0.3191
	12-HIT 0.4μM	20.4123	23.4456	25.0823	28.0781	3.03337	4.67006	7.66584	-1.26481	-1.3024	-0.661736	2.40296	2.46639	1.58198
	12-HIT 0.4μM	20.2782	23.4859	25.1143	28.974	3.20775	4.83617	8.69582	-0.978519	-0.93932	-0.0884857	1.97044	1.91762	1.06325
	12-HIT 2μM	20.6947	23.827	25.1889	27.8518	3.13228	4.49414	7.15703	-1.10247	-1.46924	-1.17533	2.14722	2.76876	2.25845	2.27198	2.99758	2.60679	0.545892	0.522263	0.39736
	12-HIT 2μM	21.112	23.8894	25.2384	28.1049	2.7774	4.12639	6.99282	-1.52077	-1.84607	-1.33475	2.86945	3.5952	2.52233
	12-HIT 2μM	20.8354	24.1743	25.2165	28.0159	3.33886	4.38109	7.18043	-0.847408	-1.3944	-1.60388	1.79927	2.62878	3.03959
	12-HIT 10μM	20.5023	24.6491	24.8145	27.4663	4.14683	4.31218	6.96397	-0.087923	-1.6512	-1.36839	1.06284	3.14095	2.58182	1.0546	2.93345	2.48332	0.0521376	0.18345	0.285832
	12-HIT 10μM	20.3567	24.6566	24.8475	27.5724	4.29986	4.49075	7.2157	0.00168228	-1.48171	-1.11188	0.998835	2.7928	2.16126
	12-HIT 10μM	20.7026	24.7486	24.9587	28.0503	4.04597	4.25615	7.34768	-0.140293	-1.51934	-1.43663	1.10213	2.86659	2.70688

## Sheet: Fig. 4A
	GAPDH	IL-1b	IL-6	ΔCt	ΔCt	ΔΔCt	ΔΔCt	2^-ΔΔCt	2^-ΔΔCt	IL-1b	IL-6	SD	SD
PBS	29.8359	37.161	36.161	7.32509	6.32509	0	0	1	1	1	1	0	0
PBS	29.9328	36.9134	36.726	6.98056	6.79315	0	0	1	1
PBS	30.4394	37.1374	37.1926	6.69807	6.7533	0	0	1	1
TNFα + PBS	30.2632	36.1056	34.7156	5.84236	4.45236	-1.48273	-1.87273	2.79477	3.66225	2.63009	3.81089	0.144427	0.129977
TNFα + PBS	30.5337	36.1781	35.3756	5.6443	4.84185	-1.33626	-1.95129	2.52496	3.86721
TNFα + PBS	30.2267	35.5627	35.0153	5.336	4.78864	-1.36207	-1.96466	2.57054	3.90321
TNFα + 12-HHT 2μM	28.6023	34.3538	33.4438	5.75152	4.84152	-1.57357	-1.48357	2.97641	2.79641	2.91771	2.80904	0.0737988	0.151208
TNFα + 12-HHT 2μM	28.0493	33.5266	33.2738	5.47729	5.22454	-1.50328	-1.5686	2.83486	2.96617
TNFα + 12-HHT 2μM	28.1336	33.2749	33.473	5.14135	5.33941	-1.55672	-1.41389	2.94185	2.66455
TNFα + 12-HHT 10μM	28.7173	35.0675	34.2151	6.3502	5.49774	-0.974891	-0.827355	1.96549	1.77443	1.80732	1.72822	0.184828	0.0423426
TNFα + 12-HHT 10μM	28.9879	35.0792	34.9996	6.09123	6.01163	-0.889333	-0.781516	1.85232	1.71894
TNFα + 12-HHT 10μM	28.2044	34.2206	34.1995	6.01627	5.99518	-0.681806	-0.758118	1.60415	1.69128

## Sheet: Fig. 4B
	GAPDH	TJP1	TJP2	JAM1	ΔCt	ΔCt	ΔCt	ΔΔCt	ΔΔCt	ΔΔCt	2^-ΔΔCt	2^-ΔΔCt	2^-ΔΔCt	TJP1	TJP2	JAM1	SD	SD	SD
PBS	29.9652	31.6365	24.7286	34.6904	1.67126	-5.23655	4.72518	0	0	0	1	1	1	1	1	1	0	0	0
PBS	29.8014	30.9827	24.7991	34.596	1.18128	-5.00235	4.79457	0	0	0	1	1	1
PBS	29.7977	31.3352	24.7839	34.7848	1.53748	-5.01385	4.98702	0	0	0	1	1	1
TNFα + PBS	28.2286	31.7506	23.9449	34.0871	3.52199	-4.28374	5.85849	1.85073	0.952814	1.13331	0.277252	0.516624	0.455869	0.395551	0.624445	0.516931	0.148368	0.135149	0.153843
TNFα + PBS	28.6167	30.6293	23.9801	33.9426	2.0126	-4.63659	5.32587	0.831312	0.365759	0.5313	0.562018	0.776061	0.691931
TNFα + PBS	28.2919	31.3547	24.0623	34.5901	3.06287	-4.22959	6.29819	1.52539	0.784256	1.31117	0.347385	0.580651	0.402994
TNFα + 12-HHT 2μM	26.6084	29.4801	22.7323	31.6723	2.87177	-3.87603	5.06398	1.20051	1.36052	0.338793	0.435122	0.389441	0.790703	0.350796	0.536542	0.838104	0.0794349	0.151191	0.130341
TNFα + 12-HHT 2μM	26.6082	29.3463	22.138	31.8409	2.73816	-4.47019	5.23269	1.55687	0.532165	0.438116	0.339887	0.691516	0.738098
TNFα + 12-HHT 2μM	26.7296	30.1171	22.6353	31.7376	3.38754	-4.09428	5.00808	1.85007	0.919567	0.0210533	0.27738	0.528668	0.985513
TNFα + 12-HHT 10μM	31.0639	33.081	25.9832	35.6723	2.01713	-5.08067	4.60846	0.345869	0.155882	-0.116722	0.786834	0.897584	1.08427	0.840933	0.876724	1.42005	0.179388	0.0419131	0.362795
TNFα + 12-HHT 10μM	31.3982	33.1048	26.5413	35.3409	1.70657	-4.85693	3.94268	0.525288	0.145422	-0.851894	0.694821	0.904115	1.80487
TNFα + 12-HHT 10μM	31.2058	32.6851	26.4635	35.7376	1.47931	-4.74237	4.53179	-0.0581703	0.271471	-0.455231	1.04114	0.828474	1.371
	GAPDH	JAM2	CLDN1	CLDN3	CLDN4	ΔCt	ΔCt	ΔCt	ΔCt	ΔΔCt	ΔΔCt	ΔΔCt	ΔΔCt	2^-ΔΔCt	2^-ΔΔCt	2^-ΔΔCt	2^-ΔΔCt	JAM2	CLDN1	CLDN3	CLDN4	SD	SD	SD	SD
PBS	29.9652	33.7267	36.7396	30.5472	31.7138	3.76154	6.77442	0.582022	1.74863	0	0	0	0	1	1	1	1	1	1	1	1	0	0	0	0
PBS	29.8014	33.7267	34.9856	31.3029	31.3315	3.92532	5.18419	1.50151	1.53005	0	0	0	0	1	1	1	1
PBS	29.7977	33.7267	35.3758	31.4254	33.1821	3.92898	5.57806	1.62766	3.38434	0	0	0	0	1	1	1	1
TNFα + PBS	28.2286	33.7267	35.6977	29.3938	31.2416	5.49811	7.46906	1.16514	3.01302	1.73657	0.694632	0.583117	1.26439	0.300081	0.617867	0.66752	0.416275	0.364041	0.703913	0.757718	0.47577	0.0706791	0.0940885	0.104737	0.0883683
TNFα + PBS	28.6167	33.7267	34.115	30.5663	31.3519	5.11	5.49824	1.94954	2.7352	1.18468	0.314053	0.448025	1.20515	0.439923	0.804379	0.733046	0.433725
TNFα + PBS	28.2919	33.7267	34.4063	30.1162	32.4688	5.43486	6.11445	1.82429	4.17692	1.50587	0.536394	0.196627	0.792582	0.352117	0.689492	0.872588	0.57731
TNFα + 12-HHT 2μM	26.6084	30.8968	33.4335	27.6965	28.1111	4.28841	6.82516	1.08813	1.50274	0.526876	0.0507336	0.506111	-0.245882	0.694056	0.965445	0.704118	1.18582	0.77308	0.888812	0.760273	1.51144	0.0769555	0.0673667	0.105916	0.322817
TNFα + 12-HHT 2μM	26.6082	30.8968	32.0457	28.6361	27.2653	4.28859	5.43757	2.02797	0.657118	0.363272	0.253382	0.526455	-0.872929	0.7774	0.838928	0.694259	1.83138
TNFα + 12-HHT 2μM	26.7296	30.8968	32.5217	28.5376	29.5126	4.16721	5.79219	1.80809	2.78301	0.23823	0.214132	0.180428	-0.601334	0.847785	0.862064	0.882441	1.51712
TNFα + 12-HHT 10μM	31.0639	35.16	37.7936	30.708	31.5275	4.09609	6.72969	-0.355851	0.463625	0.334557	-0.0447311	-0.937873	-1.285	0.793028	1.03149	1.9157	2.43682	0.855912	0.961428	1.49385	2.2557	0.109824	0.0619054	0.409316	0.345739
TNFα + 12-HHT 10μM	31.3982	35.66	36.6737	32.7644	31.6218	4.26178	5.2755	1.36618	0.22364	0.336456	0.0913086	-0.135329	-1.30641	0.791984	0.938671	1.09834	2.47325
TNFα + 12-HHT 10μM	31.2058	35.16	36.9134	32.2801	33.6972	3.95412	5.7076	1.07431	2.49134	0.0251408	0.129541	-0.553354	-0.892996	0.982725	0.914122	1.46749	1.85703

## Sheet: Fig. 4D E
PBS		TNFa			TNFa HHT 2		TNFa HHT 10
number	size	number	size	number	size	number	size
1	3.078	1	3.957	1	0.954	1	3.235
2	1.833	2	1.192	2	1.364	2	0.9
3	4.234	3	0.743	3	1.909	3	1.265
4	1.208	4	0.369	4	1.122	4	1.281
5	0.455	5	0.331	5	2.353	5	1.225
6	1.114	6	0.282	6	0.979	6	1.328
7	4.751	7	0.259	7	2.669	7	1.655
8	1.398	8	0.458	8	1.471	8	1.323
9	1.024	9	0.297	9	0.83	9	1.533
10	1.119	10	2.018	10	4.557	10	1.626
11	3.081	11	2.996	11	3.327	11	2.359
12	2.159	12	2.383	12	2.175	12	3.534
13	1.953	13	1.763	13	1.66	13	1.279
14	2.305	14	0.65	14	1.543	14	1.024
15	4.643	15	0.521	15	1.523	15	1.079
16	4.603	16	2.241	16	2.785	16	1.262
17	4.205	17	1.895	17	2.499	17	1.743
18	4.154	18	0.518	18	2.588	18	2.088
19	3.769	19	0.686	19	1.077	19	1.495
20	4.179	20	0.35	20	0.915	20	1.817
21	2.051	21	0.218	21	0.906	21	3.376
22	4.761	22	0.211	22	0.853	22	2.069
23	2.864	23	0.874	23	1.603	23	1.938
24	4.592	24	0.858	24	0.889	24	1.081
25	3.019	25	0.488	25	1.137	25	1.534
26	0.383	26	2.386	26	1.062	26	1.48
27	1.397	27	2.14	27	1.632	27	0.927
28	0.301	28	3.074	28	3.072	28	2.893
29	1.554	29	1.048	29	2.062	29	1.793
30	2.925	30	1.558	30	1.286	30	2.537
31	1.827	31	1.028	31	3.081	31	0.913
32	3.053	32	2.656	32	2.407	32	0.951
33	3.266	33	0.804	33	0.991	33	1.327
34	5.421	34	2.064	34	1.227	34	1.448
35	4.59	35	2.82	35	1.442	35	2.354
36	0.451	36	1.015	36	0.592	36	1.267
37	3.123	37	0.761	37	1.906	37	2.337
38	0.336	38	3.914	38	0.917	38	3.843
39	2.713	39	2.55	39	1.922	39	2.476
40	2.251	40	0.17	40	0.911	40	1.979
41	1.789	41	0.78	41	1.743	41	2.521
42	3.78	42	0.652	42	1.101	42	2.326
43	2.09	43	1.056	43	2.499	43	2.652
44	2.881	44	2.23	44	2.647	44	0.836
45	3.766	45	0.698	45	2.21	45	0.92
46	0.653	46	0.288	46	1.383	46	1.493
47	2.147	47	0.223	47	1.203	47	0.662
48	2.75	48	0.261	48	0.818	48	3.242
49	1.13	49	0.247	49	1.495	49	1.426
50	1.259	50	1.044	50	0.94	50	0.544
51	1.917	51	0.807	51	0.797	51	0.815
52	0.498			52	1.941	52	0.596
53	0.865			53	1.512	53	1.21
54	3.515			54	0.448	54	0.945
55	0.673			55	1.186	55	3.22
56	0.317			56	4.283	56	0.592
57	1.755			57	2.947	57	0.758
58	1.625			58	0.643	58	1.329
59	1.19			59	1.811	59	0.592
60	5.688			60	2.418	60	1.251
61	3.733			61	1.946	61	1.965
62	3.793			62	1.215	62	0.956
63	1.769			63	3.119	63	1.457
64	1.311			64	0.429	64	1.375
65	3.028			65	0.987	65	1.812
66	0.535			66	0.592	66	1.582
67	0.576			67	0.31
68	0.708			68	0.507
69	2.407			69	2.296
70	3.468			70	2.838
71	0.499			71	1.583
72	4.756			72	1.518
73	4.081			73	3.829
74	4.866			74	0.703
75	2.785			75	0.991
76	1.763			76	1.524
77	2.527
78	1.798
79	0.432
80	0.483
81	0.704
82	0.411
83	1.235
84	0.809
85	1.266
mean	2.30793		1.232		1.66592		1.64623
SD	1.4711		1.02015		0.911594		0.790839
		size			PBS		TNFα		TNFα + 12-HHT 2μM		TNFα + 12-HHT 10μM
				mean	2.30793		1.232		1.66592		1.64623
				SD	1.4711		1.02015		0.911594		0.790839
		ratio of size		mean	1		0.533812		0.721825		0.713292
				SD	0.63741		0.442021		0.394983		0.342662
		number						total	SD
		PBS	14	11	24	20	16	85	5.09902
		TNFα	13	6	7	12	13	51	3.42053
		TNFα + 12-HHT 2μM	18	9	14	19	16	76	3.96232
		TNFα + 12-HHT 10μM	10	10	14	19	13	66	3.70135
					0.0651919
		ratio of number						1	0.0599885
								0.6	0.0402415
								0.894118	0.0466156
								0.776471	0.0435453

[truncated: 2 more sheets: Fig. 4F, Fig. 5B]
